# Supplementary material for: Ezh2 emerges as an epigenetic checkpoint regulator during monocyte differentiation limiting cardiac dysfunction post-MI
Source: Nat Commun. 2023 Jul 25;14:4461. doi: 10.1038/s41467-023-40186-0 (PMC10368741; doi:10.1038/s41467-023-40186-0)
Supplement: Supplementary file 7 — Supplementary Data 4 [file 41467_2023_40186_MOESM7_ESM.xlsx]

## Sheet: Human RT-qPCR primer list
Gene and location	Primer sense	Primer sequence (5’ > 3’)	Amplicon size
B2M	Forward	CACAGCCCAAGATAGTTAAGT	268 bp
	Reverse	CCAGCCCTCCTAGAGC
DLL1	Forward	TGCCTGGATGTGATGAGCAGCA	110 bp
	Reverse	ACAGCCTGGATAGCGGATACAC
ELP3	Forward	TGATGCCTGACCTGCCAAACGT	121 bp
	Reverse	CCACGAATCACCAGGGTAGGAT
IL1B	Forward	CCACAGACCTTCCAGGAGAATG	131 bp
	Reverse	GTGCAGTTCAGTGATCGTACAGG
IL6	Forward	AGACAGCCACTCACCTCTTCAG	132 bp
	Reverse	TTCTGCCAGTGCCTCTTTGCTG
IRF4	Forward	GAACGAGGAGAAGAGCATCTTCC	128 bp
	Reverse	CGATGCCTTCTCGGAACTTTCC
KDM6A	Forward	AGCGCAAAGGAGCCGTGGAAAA	97 bp
	Reverse	GTCGTTCACCATTAGGACCTGC
KDM6B	Forward	GACCCTCGAAATCCCATCACAG	122 bp
	Reverse	GTGCGAACTTCCACGGTGTGTT
MRC1	Forward	AGCCAACACCAGCTCCTCAAGA	121 bp
	Reverse	CAAAACGCTCGCGCATTGTCCA
PGF	Forward	GGCGATGAGAATCTGCACTGTG	127 bp
	Reverse	ATTCGCAGCGAACGTGCTGAGA
VEGFA	Forward	TTGCCTTGCTGCTCTACCTCCA	126 bp
	Reverse	GATGGCAGTAGCTGCGCTGATA
