# Supplementary material for: Ezh2 emerges as an epigenetic checkpoint regulator during monocyte differentiation limiting cardiac dysfunction post-MI
Source: Nat Commun. 2023 Jul 25;14:4461. doi: 10.1038/s41467-023-40186-0 (PMC10368741; doi:10.1038/s41467-023-40186-0)
Supplement: Supplementary file 8 — Supplementary Data 5 [file 41467_2023_40186_MOESM8_ESM.xlsx]

## Sheet: Mouse RT-qPCR primer list
Gene and location	Primer sense	Primer sequence (5’ > 3’)	Amplicon size
B2m	Forward	GCTGCTACTCGGCGCTTCA	343 bp
	Reverse	GCAGGCGTATGTATCAGTCTCAGT
Ccl2	Forward	CCCAATGAGTAGGCTGGAGA	210 bp
	Reverse	GCTGAAGACCTTAGGGCAGA
Ccl21	Forward	TCCCTACAGTATTGTCCGAGGC	141 bp
	Reverse	ATCAGGTTCTGCACCCAGCCTT
Cd68	Forward	GGCGGTGGAATACAATGTGTCC	156 bp
	Reverse	AGCAGGTCAAGGTGAACAGCTG
Cd163	Forward	GGCTAGACGAAGTCATCTGCAC	144 bp
	Reverse	CTTCGTTGGTCAGCCTCAGAGA
Cx3cr1	Forward	GAGCATCACTGACATCTACCTCC	137 bp
	Reverse	AGAAGGCAGTCGTGAGCTTGCA
Dll1	Forward	GCTGGAAGTAGATGAGTGTGCTC	113 bp
	Reverse	CACAGACCTTGCCATAGAAGCC
Elp3	Forward	GCGTGTGAATCTTTCCACCTGG	137 bp
	Reverse	GGACGAAAAGCAGGGTTCTCGA
Flt1	Forward	TGGATGAGCAGTGTGAACGGCT	128 bp
	Reverse	GCCAAATGCAGAGGCTTGAACG
Flt4	Forward	AGACTGGAAGGAGGTGACCACT	128 bp
	Reverse	CTGACACATTGGCATCCTGGATC
Fn1	Forward	CCCTATCTCTGATACCGTTGTCC	145 bp
	Reverse	TGCCGCAACTACTGTGATTCGG
Hes1	Forward	GGAAATGACTGTGAAGCACCTCC	130 bp
	Reverse	GAAGCGGGTCACCTCGTTCATG
Il1b	Forward	TGGACCTTCCAGGATGAGGACA	148 bp
	Reverse	GTTCATCTCGGAGCCTGTAGTG
Il6	Forward	TACCACTTCACAAGTCGGAGGC	116 bp
	Reverse	CTGCAAGTGCATCATCGTTGTTC
Irf4	Forward	GAACGAGGAGAAGAGCGTCTTC	147 bp
	Reverse	GTAGGAGGATCTGGCTTGTCGA
Kdm6a	Forward	AGCGCAAAGGAGCCGTGGAAAA	97 bp
	Reverse	GTCGTTCACCATTAGGACCTGC
Kdm6b	Forward	AGACCTCACCATCAGCCACTGT	116 bp
	Reverse	TCTTGGGTTTCACAGACTGGGC
Lyve1	Forward	ACCAGGTAGAGTCAGCGCAGAA	128 bp
	Reverse	CAGGACACCTTTGCCATTCTTCC
Mb	Forward	CAATCACACGCCACCAAGCACA	115 bp
	Reverse	CCTGAGCATCTGCTCCAAAGTC
Mmp8	Forward	GATGCTACTACCACACTCCGTG	143 bp
	Reverse	TAAGCAGCCTGAAGACCGTTGG
Mrc1	Forward	GTTCACCTGGAGTGATGGTTCTC	116 bp
	Reverse	AGGACATGCCAGGGTCACCTTT
Nos2	Forward	TGGTGGTGACAAGCACATTT	119 bp
	Reverse	AAGGCCAAACACAGCATACC
Nppb	Forward	TCCTAGCCAGTCTCCAGAGCAA	98 bp
	Reverse	GGTCCTTCAAGAGCTGTCTCTG
Pgf	Forward	TGCTGTGGTGATGAAGGTCTGC	138 bp
	Reverse	GCATTCACAGAGCACATCCTGAG
Timp1	Forward	TCTTGGTTCCCTGGCGTACTCT	131 bp
	Reverse	GTGAGTGTCACTCTCCAGTTTGC
Tnc	Forward	GAGACCTGACACGGAGTATGAG	148 bp
	Reverse	CTCCAAGGTGATGCTGTTGTCTG
Tnni3	Forward	CTCTGCCAACTACCGAGCCTAT	123 bp
	Reverse	CGTTCCATCTCCTGCTTCGCAA
Vcan	Forward	GGACCAAGTTCCACCCTGACAT	135 bp
	Reverse	CTTCACTGCAAGGTTCCTCTTCT
Vegfa	Forward	CTGCTGTAACGATGAAGCCCTG	119 bp
	Reverse	GCTGTAGGAAGCTCATCTCTCC
