# Supplementary material for: Ezh2 emerges as an epigenetic checkpoint regulator during monocyte differentiation limiting cardiac dysfunction post-MI
Source: Nat Commun. 2023 Jul 25;14:4461. doi: 10.1038/s41467-023-40186-0 (PMC10368741; doi:10.1038/s41467-023-40186-0)
Supplement: Supplementary file 9 — Supplementary Data 6 [file 41467_2023_40186_MOESM9_ESM.xlsx]

## Sheet: ChIP-qPCR primer list
Gene and location	Primer sense	Primer sequence (5’ > 3’)	Amplicon size
DLL1 promoter	Forward	GCATGGCTAATGAGATGCAA	88 bp
	Reverse	CATTGAGAGGAGGGTTTGGA
ELP3 promoter	Forward	CCCAGGTCGAGCTTTCTAACC	70 bp
	Reverse	GGGTCTCAGGGATGGAGGAT
IRF4 promoter	Forward	AGCTGGGCCATTTCCTATTT	148 bp
	Reverse	TAACGGAAGACGGAGGAATG
PAX7 promoter	Forward	GGAACTGGAAGGGGAGGAAG	74 bp
	Reverse	TATCTGGTTCCGAGGCTTGG
VEGFA promoter	Forward	AGCTGTTTGGGAGGTCAGAA	84 bp
	Reverse	TCTGGCTAAAGAGGGAATGG
