# Supplementary material for: Ezh2 emerges as an epigenetic checkpoint regulator during monocyte differentiation limiting cardiac dysfunction post-MI
Source: Nat Commun. 2023 Jul 25;14:4461. doi: 10.1038/s41467-023-40186-0 (PMC10368741; doi:10.1038/s41467-023-40186-0)
Supplement: Supplementary file 11 — Source Data [file 41467_2023_40186_MOESM11_ESM.xlsx]

## Sheet: Figure 2f
Figure 2f
		t0	t3	t6	t12	t20	t24	t34	t48
	CD206 +	0	74.19	10.53	68.97	96.55	96	92.5	96.19
		0	80	52.83	82.5	92.59	93.88	96.1	86.49
		10.53	46.34	29.03	87.5	94.59	92.31	91.55	95.92
		5	6.67	15		92.11	97.62	92.31	91.11
		0	17.14	57.14	62.5	100	97	93.9	93.62
			46.67		95	89.47	96.67	96.36	94.12
		t0	t3	t6	t12	t20	t24	t34	t48
	EZH2 cytoplasmique	18.18	67.74	36.84	91.38	81.03	100	91.25	95.24
		52.63	30	58.49	95	94.44	100	90.91	100
		47.37	51.22	61.29	87.5	89.19	90.77	88.73	97.96
		55	76.67	60		86.84	95.24	92.31	93.33
		52.63	57.14	50	85	100	96	89.02	89.36
			48.89		85	89.47	94.44	83.64	97.06

## Sheet: Figure 3c
Figure 3c
		Mock	H3K4me3	H3K27me3
	DLL1 promoter	0.07	6.465	2.685
		0.02	1.8	0.82
		0.02	2.57	0.83
		Mock	H3K4me3	H3K27me3
	VEGFA promoter	0	8.495	1.135
		0.035	6.09	1.545
		0	3.26	0.335
		Mock	H3K4me3	H3K27me3
	IRF4 promoter	0.085	5.745	3.055
		0.005	1.365	0.625
		0.01	5.59	0.78
		Mock	H3K4me3	H3K27me3
	PAX7 promoter	0.02	0.545	2.14
		0.035	0.5	0.725
		0.01	1.875	0.68
		Mock	H3K4me3	H3K27me3
	ELP3 promoter	0.03	2.565	0.295
		0.005	0.915	0.26
		0.035	1.94	0.145

## Sheet: Figure 5a
Figure 5a
		Mock vehicle	H3K27me3 vehicle	Mock GSK-343	H3K27me3 GSK-343
	DLL1 promoter	0.164436	0.445476	0.152699	0.149178
		0.212816	0.919244	0.278114	0.405657
		0.273405	1.63528	0.705059	0.975033
		Mock vehicle	H3K27me3 vehicle	Mock GSK-343	H3K27me3 GSK-343
	VEGFA promoter	0.705832	1.37398	0.071425	0.091852
		0.363978	0.60503	0.477947	0.300553
		0.572596	1.02099	0.551741	0.353191
		Mock vehicle	H3K27me3 vehicle	Mock GSK-343	H3K27me3 GSK-343
	IRF4 promoter	0.289952	1.20643	0.264107	0.278986
		0.032962	0.489689	0.08291	0.207586
		0.077009	1.30388	0.035351	0.495385
		Mock vehicle	H3K27me3 vehicle	Mock GSK-343	H3K27me3 GSK-343
	PAX7 promoter	0.357669	1.2049	0.145779	1.31297
		0.234652	0.72181	0.222461	0.983901
		0.389916	1.07329	0.303234	0.981313
		Mock vehicle	H3K27me3 vehicle	Mock GSK-343	H3K27me3 GSK-343
	ELP3 promoter	0.357669	1.2049	0.145779	1.31297
		0.234652	0.72181	0.222461	0.983901
		0.389916	1.07329	0.303234	0.981313

## Sheet: Figure 5b
Figure 5b
		Mock vehicle	H3K4me3 vehicle	Mock GSK-343	H3K4me3 GSK-343
	DLL1 promoter	0.046004	0.508281	0.051676	0.610799
		0.059539	1.18047	0.077807	1.15967
		0.07649	1.31125	0.197252	1.17219
		Mock vehicle	H3K4me3 vehicle	Mock GSK-343	H3K4me3 GSK-343
	VEGFA promoter	0.453172	1.07943	0.045858	1.19484
		0.233689	0.992715	0.306861	0.845864
		0.36763	0.92786	0.35424	0.861698
		Mock vehicle	H3K4me3 vehicle	Mock GSK-343	H3K4me3 GSK-343
	IRF4 promoter	0.153684	0.634708	0.139985	0.82808
		0.017471	0.647609	0.043945	0.677775
		0.040817	1.71768	0.018737	1.45826
		Mock vehicle	H3K4me3 vehicle	Mock GSK-343	H3K4me3 GSK-343
	PAX7 promoter	0.458886	1.12581	0.487034	1.44135
		0.601056	0.772275	0.585415	0.678803
		0.500259	1.10191	0.389046	0.985296
		Mock vehicle	H3K4me3 vehicle	Mock GSK-343	H3K4me3 GSK-343
	ELP3 promoter	0.086363	0.499598	0.096266	0.631913
		0.103672	1.3548	0.221499	1.47069
		0.128158	1.1456	0.21008	1.07967

## Sheet: Figure 5c
Figure 5c
		Vehicle non-CAD	GSK-343 non-CAD	Vehicle CAD	GSK-343 CAD	Vehicle MI	GSK-343 MI
	DLL1	1	29.832	1	11.595	1	4.6855
		1	13.909	1	1.1965	1	7.756
		1	9.786	1	5.24	1	0.845
		1	8.2925	1	7.139	1	3.5145
		Vehicle non-CAD	GSK-343 non-CAD	Vehicle CAD	GSK-343 CAD	Vehicle MI	GSK-343 MI
	VEGFA	1	2.571	1	3.4875	1	3.703
		1	1.064	1	4.3355	1	2.4055
		1	7.4405	1	1.4775	1	3.142
		1	2.759	1	1.8485	1	2.2515
		Vehicle non-CAD	GSK-343 non-CAD	Vehicle CAD	GSK-343 CAD	Vehicle MI	GSK-343 MI
	IRF4	1	3.503	1	1.6845	1	2.3035
		1	1.6405	1	0.9705	1	1.575
		1	1.4625	1	3.0075	1	1.2735
		1	1.615	1	2.592	1	1.5115
		Vehicle non-CAD	GSK-343 non-CAD	Vehicle CAD	GSK-343 CAD	Vehicle MI	GSK-343 MI
	ELP3	1	0.704	1	0.893	1	0.929
		1	1.254	1	0.9675	1	1.007
		1	1.086	1	0.597	1	1.0925
		1	1.0645	1	2.7645	1	1.017

## Sheet: Figure 6a
Figure 6a
		Sham	MI+vehicle	MI+GSK-343
	Blood classical monocytes	4.45	13.6	3.78
	3 days post-MI	0.98	12	5.13
		11.5	19.1	4.58
		11.3	5.52	3.81
			13.8	5.46
			14.6	8.86
			6.99	8.22
			18.3	14.9
			20.3	20.3
			22.1	17.1
			15.8	11.2
			16
			22
		Sham	MI+vehicle Border zone	MI+GSK-343 Border zone	MI+vehicle Scar	MI+GSK-343 Scar
	Heart classical monocytes	30.8	32.9	48.4	41.8	64.4
	3 days post-MI	37.6	31.8	46.7	47.1	57.2
		21.9	29.7	55.3	50.2	65.3
		39		46	60.9	64.7
		Sham	MI+vehicle Border zone	MI+GSK-343 Border zone	MI+vehicle Scar	MI+GSK-343 Scar
	Heart non-classical monocytes	44.8	23.7	46.6	25.8	59.4
	8 days post-MI	30.1	35	42.7	15.8	39.6
		36.5	28.7	31	22.6	44.6
		58.2	28	51.2	21.9	46.5

## Sheet: Figure 6b
Figure 6b
		Sham	MI+vehicle	MI+GSK-343			Sham	MI+vehicle	MI+GSK-343			Sham	MI+vehicle	MI+GSK-343			Sham	MI+vehicle	MI+GSK-343			Sham	MI+vehicle	MI+GSK-343
	Il1b	0.93	1.568	1.73		Ccl2	0.916	1.739	2.035		Dll1	0.994	0.659	1.665		Tnc	0.732	4.9	4.863		Tnni3	0.942	0.321	0.85
		0.389	3.587	0.683			0.616	5.845	2.349			0.631	0.7	1.284			0.775	17.607	2.18			0.676	0.13	0.923
		0.922	0.925	1.68			1.32	0.914	2.212			1.147	0.546	1.172			1.106	2.44	2.85			1.586	0.393	0.893
		1.431	1.169	1.16			0.789	1.775	1.467			0.924	0.544	0.553			0.952	1.466	13.192			0.833	0.621	0.259
		2.344	0.977	0.622			1.469	2.503	0.653			1.746	0.954	0.566			2.453	4.627	1.978			1.407	0.664	0.484
		0.76	1.302	0.642			0.869	5.086	0.784			0.799	0.768	0.788			0.7	13.37	1.464			0.845	0.39	0.803
		0.557	0.833	1.363			1.328	0.541	1.532			0.892	0.516	0.805			0.54	0.437	4.728			0.972	0.477	0.528
		0.67	2.893	0.649			0.694	1.843	0.854			0.866	1.858	0.658			0.742	11.579	2.167			0.741	0.527	0.423
			0.789	0.849				1.292	2.175				0.813	0.687				2.188	3.23				0.8	0.57
			1.563	1.688				3.557	4.902				0.699	1.077				6.018	12.486				0.569	0.562
			3.696	1.72				1.216	4.803				0.936	1.147				13.497	5.869				0.279	0.988
			0.778	0.678				2.495	1.117				0.539	0.6				6.203	3.207				0.308	0.298
				0.565					0.533					0.649					0.834					0.424
				1.825					1.016					0.493					8.79					0.184
				0.961					0.711					0.845					1.256					0.59
		Sham	MI+vehicle	MI+GSK-343			Sham	MI+vehicle	MI+GSK-343			Sham	MI+vehicle	MI+GSK-343			Sham	MI+vehicle	MI+GSK-343			Sham	MI+vehicle	MI+GSK-343
	Il6	1.12	4.09	3.74		Ccl21	1.463	0.719	2.111		Fn1	0.722	4.944	2.977		Mb	0.932	0.359	0.79		Nppb	1.859	1.263	1.959
		0.862	2.538	11.701			0.913	0.262	1.322			0.538	27.93	7.965			0.818	0.222	1.263			1.332	3.813	2.743
		1.066	1.246	1.702			0.936	0.329	1.525			0.821	2.693	1.87			1.364	0.392	0.883			0.069	1.859	2.469
		0.979	3.055	3.655			0.71	0.354	0.542			0.673	1.519	4.018			1.083	0.752	0.315			0.56	2.655	1.167
		2.311	11.162	3.78			1.941	0.5	0.689			3.426	6.195	30.307			1.462	0.825	0.625			2.288	4.55	1.65
		0.488	2.342	1.227			0.829	0.872	1.094			0.536	7.401	3.066			0.747	0.579	0.856			1.389	5.787	0.515
		0.483	8.732	1.497			0.621	1.034	1.506			0.448	2.994	1.739			0.952	0.41	0.657			0.119	0.007	1.036
			13.428	4.739			0.588	1.166	1.006			0.835	4.196	6.676			0.644	0.788	0.525			0.387	5.656	1.159
			1.958	1.923				0.842	0.77				23.324	1.136				0.767	0.674				2.747	1.818
			11.266	2.619				0.337	0.964				3.57	2.029				0.585	0.792				4.077	5.693
			14.31	14.245				0.943	1.017				65.709	8.375				0.418	0.928				3.4	2.853
			4.847	7.404				0.445	0.775				4.35	10.072				0.422	0.397				1.765	1.267
				4.005					0.968				41.904	4.666					0.426					0.665
				1.296					0.591				1.858	2.878					0.325					2.577
				8.312					0.921				11.561	2.295					0.776					1.805
				1.149									1.111	1.134
														1.818
														17.516
														1.176

## Sheet: Figure 6d
Figure 6d
		MI+Vehicle 3 days post-MI	MI+GSK-343 3 days post-MI	MI+Vehicle 8 days post-MI	MI+GSK-343 8 days post-MI
	Infarct size	2.69	11.77	55.57	26.01
		20	7.2	27.76	22.42
		24.76	21.77	33.2	17.25
		22.9	21.48	20.37	19.17
		3.01	12.11	33.8	24.11
		3.67	18.35		3.25
		21.02			16.66

## Sheet: Figure 6e
Figure 6e
		Sham	MI+vehicle	MI+GSK-343
	LV dialation index	0.19	0.08	0.17
		0.2	0.1	0.19
		0.19	0.07	0.1
		0.13	0.11	0.19
		0.16	0.13	0.1
		0.15	0.12	0.18
		0.18	0.14	0.1
		0.11	0.19	0.11
			0.13	0.16
			0.11	0.2
			0.09	0.27
			0.15	0.16
			0.11	0.13
			0.12	0.17
				0.13
				0.17
				0.16
				0.06

## Sheet: Figure 6f
Figure 6f
		Sham	MI+vehicle	MI+GSK-343
	LVEDD	3.72	5.95	4.82
		3.86	6.13	4.37
		4.33	5.57	4.8
		4.3	5.51	4.42
		4.01	5.14	5.4
		4.07	5.36	4.5
		3.72	4.94	5.49
		4.28	4.41	5.7
			4.93	5.23
			4.66	3.48
			5.88	4.02
			4.98	4.07
			5.86	4.4
			5	3.76
				5.06
				3.71
				4.75
				5.51

[truncated: 22 more sheets: Figure 6g, Figure 6h, Figure 6i, Supplementary figure S1f, Supplementary figure S2f, Supplementary figure S3f, Supplementary figure S4f, Supplementary figure S5d, Supplementary figure S6f, Supplementary figure S9a H3K27, Supplementary figure S9a H3, Supplementary figure S11, Supplementary figure S12, Supplementary figure S13a, Supplementary figure S13b, Supplementary figure S13c, Supplementary figure S13d, Supplementary figure S13e, Supplementary figure S16, Supplementary figure S17e …]
